# Supplementary material for: The Probiotic Lactobacillus fermentum Biocenol CCM 7514 Moderates Campylobacter jejuni-Induced Body Weight Impairment by Improving Gut Morphometry and Regulating Cecal Cytokine Abundance in Broiler Chickens
Source: Animals (Basel). 2021 Jan 19;11(1):235. doi: 10.3390/ani11010235 (PMC7832853; doi:10.3390/ani11010235)
Supplement: Supplementary file 1 [file animals-11-00235-s001.zip]

Archive with 6 entries (5 files):
- animals-1053152-supplementary/
- __MACOSX/._animals-1053152-supplementary
- animals-1053152-supplementary/TableS1. List of primers- for proofreading.docx
- __MACOSX/animals-1053152-supplementary/._TableS1. List of primers- for proofreading.docx
- animals-1053152-supplementary/S╠îefcova╠ü2020.TableS2.Experimental data.xlsx
- __MACOSX/animals-1053152-supplementary/._S╠îefcova╠ü2020.TableS2.Experimental data.xlsx
