# Supplementary material for: The Probiotic Lactobacillus fermentum Biocenol CCM 7514 Moderates Campylobacter jejuni-Induced Body Weight Impairment by Improving Gut Morphometry and Regulating Cecal Cytokine Abundance in Broiler Chickens
Source: Animals (Basel). 2021 Jan 19;11(1):235. doi: 10.3390/ani11010235 (PMC7832853; doi:10.3390/ani11010235)
Supplement: Supplementary file 1 [file animals-11-00235-s001.zip › animals-1053152-supplementary/S╠îefcova╠ü2020.TableS2.Experimental data.xlsx]

## Sheet: Body weight
	Weight of chicks (gr)						Weight of chicks (gr)						Weight of chicks (gr)						Weight of chicks (gr)						Weight of chicks (gr)						Weight of chicks (gr)						Weight of chicks (gr)						Weight of chicks (gr)						Weight of chicks (gr)
	day 1						day 2						day 3						day 4						day 5						day 6						day 7						day 8, 4 dpi						day 9
	chicks	Control	LB	Cj	LBCj		chicks	Control	LB	Cj	LBCj		chicks	Control	LB	Cj	LBCj		chicks	Control	LB	Cj	LBCj		chicks	Control	LB	Cj	LBCj		chicks	Control	LB	Cj	LBCj		chicks	Control	LB	Cj	LBCj		chicks	Control	LB	Cj	LBCj		chicks
	1	57.2051	53.7808	51.6005	60.3217		1	74.3667	69.915	67.0806	78.4182		1	89.24	83.898	80.4967	94.1018		1	107.446	98.1607	94.1812	110.099		1	132.923	138.24	128.813	133.862		1	159.508	167.483	154.576	160.635		1	183.434	192.606	177.762	184.73		1	221.88	220.16	211.56	190.92		1
	2	57.4146	59.5949	58.4487	62.502		2	74.639	77.4734	75.9833	81.2526		2	89.5668	92.9681	91.18	97.5031		2	104.793	108.773	102.14	114.079		2	129.641	134.827	125.633	130.557		2	155.569	163.348	150.759	156.669		2	178.905	187.85	173.373	180.169		2	222	232.2	215	233.92		2
	3	57.4146	60.0537	58.8682	58.4487		3	74.639	78.0698	76.5286	75.9833		3	89.5668	93.6838	91.8343	91.18		3	104.793	109.61	111.55	103.467		3	129.641	134.827	125.633	130.557		3	155.569	163.348	150.759	156.669		3	178.905	187.85	173.373	180.169		3	233.92	209.84	208.12	230.48		3
	4	63.2288	59.5949	58.9462	50.8737		4	82.1974	77.4734	76.63	66.1358		4	98.6369	92.9681	88.433	79.363		4	115.405	108.773	103.467	92.8547		4	142.769	148.48	138.355	143.778		4	171.323	179.889	166.026	172.534		4	197.022	206.873	190.93	198.414		4	223.6	242.52	239.08	213.28		4
	5	54.5075	63.7738	57.4146	61.0485		5	70.8598	82.906	74.639	79.363		5	85.0318	99.4872	89.5668	95.2356		5	99.4872	116.4	104.793	111.426		5	123.077	128	119.272	123.947		5	147.692	155.077	143.126	148.736		5	169.846	178.338	164.595	171.046		5	225.32	220.16	201.24	220.16		5
	6	54.7179	61.0485	61.9308	55.9611		6	71.1333	79.363	80.51	72.7494		6	85.36	95.2356	92.9681	87.2993		6	103.467	111.426	108.773	102.14		6	128	133.12	124.042	128.905		6	153.6	161.28	148.851	154.686		6	176.64	185.472	171.179	177.888		6	204.68	216.72	204.68	221.88		6
	7	56.5833	62.7109	58.1414	53.054		7	73.5583	81.5242	75.5838	68.9702		7	88.27	97.8291	90.7006	82.7643		7	106.12	114.46	106.12	96.8342		7	131.282	136.533	127.223	132.21		7	157.538	165.415	152.668	158.652		7	181.169	190.228	175.568	182.45		7	218.44	227.04	190.92	211.56		7
	8	58.8682	55.2343	58.2	58.4487		8	76.5286	71.8046	75.66	75.9833		8	91.8343	86.1655	88.433	91.18		8	107.446	100.814	106.7	103.467		8	132.923	138.24	128.813	133.862		8	159.508	167.483	154.576	160.635		8	183.434	192.606	177.762	184.73		8	215	232.2	199.52	208.12		8
	9	55.9611	56.6879	57.8269	58.9462		9	72.7494	73.6942	75.175	76.63		9	87.2993	88.433	90.21	89.5668		9	102.14	103.467	103.467	104.793		9	126.359	131.413	122.452	127.252		9	151.631	159.212	146.943	152.702		9	174.375	183.094	168.984	175.608		9	228.76	233.92	216.72	230.48		9
	AVG	57.3224	59.1644	57.9308	57.7338		AVG	74.5191	76.9137	75.31	75.054		AVG	89.4229	92.2965	89.3136	89.7993		AVG	105.677	107.987	104.577	104.351		AVG	130.735	135.964	126.693	131.659		AVG	156.882	164.726	152.031	157.991		AVG	180.414	189.435	174.836	181.689		AVG	221.511	226.084	209.649	217.867		AVG
	SD	2.4588	3.14639	2.55266	3.57484		SD	3.19644	4.09031	3.31846	4.64729		SD	3.83572	4.90838	3.42006	5.53713		SD	4.19475	5.7428	4.59028	6.43802		SD	5.18938	5.39695	5.02893	5.22605		SD	6.22725	6.53862	6.03472	6.27126		SD	7.16134	7.51941	6.93992	7.21195		SD	7.89434	9.59751	12.9081	12.8201		SD
[truncated: 14 more columns]

## Sheet: Morphometry 4 dpi
	Control group			Lactobacillus fermentum (LB)			Campylobacter jejuni (Cj)			L. fermentum + C. jejuni (LBCj)
	Duodenum (no. of chicks)	Height of the villi (μm)		Duodenum (no. of chicks)	Height of the villi (μm)		Duodenum (no. of chicks)	Height of the villi (μm)		Duodenum (no. of chicks)	Height of the villi (μm)
	1	525.27		1	766.77		1	510.28		1	799.04
	2	557.65		2	771.88		2	523.13		2	809.3
	3	629.39		3	790.11		3	522.13		3	812.8
	4	442.15		4	803.65		4	521.56		4	786.88
	5	608.09		5	720.37		5	518.83		5	816.75
	6	599.3		6	790.12		6	520.09		6	815.84
	7	562.29		7	778.45		7	513.19		7	810.94
	8	582.87		8	746.13		8	517.98		8	818.53
	9	535.77		9	796.88		9	529.35		9	817.34
	AVG	560.309		AVG	773.818		AVG	519.616		AVG	809.713
	SD	52.5853		SD	25.0581		SD	5.26172		SD	9.82873
	Control group									L. fermentum + C. jejuni (LBCj)
	Duodenum (no. of chicks)	Depth of the crypts (μm)		Lactobacillus fermentum (LB)						Duodenum (no. of chicks)	Depth of the crypts (μm)
	1	101.5		Duodenum (no. of chicks)	Depth of the crypts (μm)		Campylobacter jejuni (Cj)			1	120.7
	2	102.94		1	128.16		Duodenum (no. of chicks)	Depth of the crypts (μm)		2	140.96
	3	98.7		2	121.25		1	99.54		3	178.37
	4	103.04		3	131.86		2	107.6		4	148.68
	5	100.31		4	117.13		3	98.02		5	146.31
	6	102.13		5	112.08		4	96.49		6	122.08
	7	101.82		6	140.96		5	90.23		7	121.39
	8	101.63		7	134.56		6	97.07		8	143.63
	9	100.87		8	116.67		7	98.31		9	163.52
	AVG	101.438		9	124.51		8	98.92		AVG	142.849
	SD	1.27277		AVG	125.242		9	97.25		SD	18.6238
				SD	8.91433		AVG	98.1589
							SD	4.2075
	Control group			Lactobacillus fermentum (LB)			Campylobacter jejuni (Cj)			L. fermentum + C. jejuni (LBCj)
	Jejunum (no. of chicks)	Height of the villi (μm)		Jejunum (no. of chicks)	Height of the villi (μm)		Jejunum (no. of chicks)	Height of the villi (μm)		Jejunum (no. of chicks)	Height of the villi (μm)
	1	490.46		1	665.58		1	497.19		1	590.19
	2	483.6		2	671.38		2	581.12		2	531.31
	3	505.15		3	669.37		3	548.52		3	616.96
	4	551.26		4	678.69		4	497.2		4	624.18
	5	539.45		5	671.52		5	577.44		5	620.16
	6	611.71		6	676.4		6	409		6	594.92
	7	551.09		7	671.99		7	453.1		7	592.55
	8	511.53		8	669.45		8	579.28		8	575.74
	9	528.21		9	669.03		9	522.86		9	620.57
	AVG	530.273		AVG	671.49		AVG	518.412		AVG	596.287
	SD	37.0288		SD	3.73938		SD	56.9452		SD	28.0122
	Control group									L. fermentum + C. jejuni (LBCj)
	Jejunum (no. of chicks)	Depth of the crypts (μm)		Lactobacillus fermentum (LB)						Jejunum (no. of chicks)	Depth of the crypts (μm)
	1	79.8		Jejunum (no. of chicks)	Depth of the crypts (μm)		Campylobacter jejuni (Cj)			1	108.62
	2	94.98		1	149.82		Jejunum (no. of chicks)	Depth of the crypts (μm)		2	126.25
	3	96.54		2	108.81		1	80.34		3	104.38
	4	99.97		3	141.86		2	94.28		4	106.91
	5	87.1		4	127.24		3	83.98		5	135.39
	6	96.1		5	118.4		4	94.28		6	123.04
	7	87.95		6	130.09		5	93.14		7	115.83
	8	91.04		7	139.96		6	90.61		8	130.82
	9	98.25		8	113.61		7	85.48		9	105.654
	AVG	92.4144		9	134.55		8	93.71		AVG	117.433
	SD	6.12385		AVG	129.371		9	89.13		SD	11.1103
				SD	12.9515		AVG	89.4389
							SD	4.81366
	Control group			Lactobacillus fermentum (LB)			Campylobacter jejuni (Cj)			L. fermentum + C. jejuni (LBCj)
	Ileum (no. of chicks)	Height of the villi (μm)		Ileum (no. of chicks)	Height of the villi (μm)		Ileum (no. of chicks)	Height of the villi (μm)		Ileum (no. of chicks)	Height of the villi (μm)
	1	196.73		1	302.61		1	172.1		1	245.01
	2	224.4		2	291.98		2	222.25		2	366.29
	3	251.88		3	271.83		3	180.78		3	298.13
	4	224.31		4	300.36		4	254.68		4	345.65
	5	266.43		5	301.43		5	144.91		5	296.63
	6	239.8		6	311.25		6	203.75		6	364.86
	7	218.27		7	306.93		7	187.93		7	304.94
	8	245.42		8	296.71		8	183.58		8	331.46
	9	238.09		9	286.09		9	217.73		9	321.89
	AVG	233.926		AVG	296.577		AVG	196.412		AVG	319.429
	SD	19.364		SD	11.256		SD	30.36		SD	36.2397
	Control group									L. fermentum + C. jejuni (LBCj)
	Ileum (no. of chicks)	Depth of the crypts (μm)		Lactobacillus fermentum (LB)						Ileum (no. of chicks)	Depth of the crypts (μm)
	1	67.36		Ileum (no. of chicks)	Depth of the crypts (μm)		Campylobacter jejuni (Cj)			1	106.68
	2	85.99		1	94.28		Ileum (no. of chicks)	Depth of the crypts (μm)		2	110.23
	3	70.72		2	83.47		1	75.44		3	96.41
	4	86.6		3	91.68		2	70.16		4	78.69
	5	74.51		4	89.25		3	58.55		5	71.74
	6	78.42		5	110.9		4	58.5		6	123.24
	7	72.89		6	92.94		5	78.59		7	114.96
	8	80.25		7	93.61		6	80.37		8	90.99
	9	78.66		8	97.19		7	77.91		9	87.55
	AVG	77.2667		9	90.47		8	74.38		AVG	97.8322
	SD	6.17463		AVG	93.7544		9	58.53		SD	16.2368
				SD	7.05443		AVG	70.27
							SD	8.7366

## Sheet: Morphometry 7 dpi
	Control group (C)			Lactobacillus fermentum (LB)			Campylobacter jejuni (Cj)			L. fermentum + C. jejuni (LBCj)
	Duodenum (no. of chicks)	Height of the villi (μm)		Duodenum (no. of chicks)	Height of the villi (μm)		Duodenum (no. of chicks)	Height of the villi (μm)		Duodenum (no. of chicks)	Height of the villi (μm)
	1	515.24		1	1099.05		1	414.12		1	878.65
	2	720.21		2	1076.52		2	591.64		2	836.39
	3	598.96		3	1080.32		3	550.36		3	802.67
	4	596.24		4	1054.23		4	558.14		4	851.57
	5	616.7		5	1079.84		5	553.06		5	815.62
	6	729.47		6	1012.03		6	526.81		6	868.33
	7	622.35		7	1055.54		7	470.47		7	873.49
	8	688.45		8	1078.18		8	572.35		8	826.01
	9	597.6		9	1067.28		9	554.25		9	827.12
	AVG	631.691		AVG	1067		AVG	532.356		AVG	842.206
	SD	64.9624		SD	23.3364		SD	52.5478		SD	25.54
	Control group (C)
	Duodenum (no. of chicks)	Depth of the crypts (μm)		Lactobacillus fermentum (LB)						L. fermentum + C. jejuni (LBCj)
	1	142.35		Duodenum (no. of chicks)	Depth of the crypts (μm)		Campylobacter jejuni (Cj)			Duodenum (no. of chicks)	Depth of the crypts (μm)
	2	150.46		1	203.01		Duodenum (no. of chicks)	Depth of the crypts (μm)		1	219.68
	3	144.16		2	230.5		1	171.22		2	212.68
	4	154.13		3	171.55		2	152.72		3	204.9
	5	135.39		4	177.56		3	136.4		4	188.5
	6	136.49		5	156.36		4	130.09		5	181.94
	7	139.42		6	162.79		5	120.54		6	200.28
	8	142.93		7	182.9		6	112.93		7	209.98
	9	149.15		8	193.43		7	142.08		8	197.31
	AVG	143.831		9	174.55		8	136.63		9	196.7
	SD	6.01864		AVG	183.628		9	133.25		AVG	201.33
				SD	21.3753		AVG	137.318		SD	11.217
							SD	16.1783
	Control group (C)			Lactobacillus fermentum (LB)
	Jejunum (no. of chicks)	Height of the villi (μm)		Jejunum (no. of chicks)	Height of the villi (μm)		Campylobacter jejuni (Cj)			L. fermentum + C. jejuni (LBCj)
	1	550.77		1	832.23		Jejunum (no. of chicks)	Height of the villi (μm)		Jejunum (no. of chicks)	Height of the villi (μm)
	2	557.57		2	927.24		1	425.95		1	736.95
	3	545.78		3	972.48		2	513.14		2	703.7
	4	532.87		4	989.13		3	461.75		3	729.49
	5	592.07		5	974.75		4	458.86		4	719.06
	6	600.94		6	988.95		5	556.67		5	804.44
	7	575.85		7	910.59		6	584.17		6	775.95
	8	574.82		8	950.99		7	505.06		7	756.45
	9	539.33		9	980.81		8	534.91		8	754.07
	AVG	563.333		AVG	947.463		9	460.31		9	724.28
	SD	22.4401		SD	48.3039		AVG	500.091		AVG	744.932
							SD	49.3595		SD	29.4724
	Control group (C)
	Jejunum (no. of chicks)	Depth of the crypts (μm)		Lactobacillus fermentum (LB)
	1	114.99		Jejunum (no. of chicks)	Depth of the crypts (μm)					L. fermentum + C. jejuni (LBCj)
	2	118.29		1	200.96		Campylobacter jejuni (Cj)			Jejunum (no. of chicks)	Depth of the crypts (μm)
	3	123.04		2	177.77		Jejunum (no. of chicks)	Depth of the crypts (μm)		1	178.8
	4	101.77		3	107.51		1	102.94		2	146.13
	5	108.49		4	180.19		2	105.6		3	188.55
	6	100.66		5	171.97		3	102.94		4	167.2
	7	107.83		6	202.55		4	98.7		5	164.76
	8	113.39		7	201.76		5	93.82		6	189.43
	9	112.41		8	174.87		6	102.31		7	184.12
	AVG	111.208		9	143.85		7	102.63		8	155.45
	SD	6.9105		AVG	173.492		8	99.71		9	177.88
				SD	29.2453		9	100.82		AVG	172.48
							AVG	101.052		SD	14.2281
							SD	3.18982
	Control group (C)			Lactobacillus fermentum (LB)
	Ileum (no. of chicks)	Height of the villi (μm)		Ileum (no. of chicks)	Height of the villi (μm)		Campylobacter jejuni (Cj)			L. fermentum + C. jejuni (LBCj)
	1	282.14		1	403.76		Ileum (no. of chicks)	Height of the villi (μm)		Ileum (no. of chicks)	Height of the villi (μm)
	2	290.05		2	388.85		1	267.89		1	353.11
	3	303.09		3	436.68		2	196.17		2	319.68
	4	280.57		4	416.2		3	271.11		3	330.43
	5	334.58		5	413.85		4	276.41		4	301.86
	6	241.93		6	454.18		5	201.32		5	305.2
	7	262.04		7	428.97		6	208.97		6	330.47
	8	312.32		8	401.35		7	238.43		7	341.79
	9	291.83		9	426.44		8	198.75		8	312.44
	AVG	288.728		AVG	418.92		9	273.76		9	316.15
	SD	25.5797		SD	18.8328		AVG	236.979		AVG	323.459
							SD	33.6866		SD	15.993
	Control group (C)
	Ileum (no. of chicks)	Depth of the crypts (μm)		Lactobacillus fermentum (LB)			Campylobacter jejuni (Cj)
	1	94.25		Ileum (no. of chicks)	Depth of the crypts (μm)		Ileum (no. of chicks)	Depth of the crypts (μm)		L. fermentum + C. jejuni (LBCj)
	2	112.84		1	120.08		1	78.96		Ileum (no. of chicks)	Depth of the crypts (μm)
	3	100.31		2	134.72		2	67.16		1	110.57
	4	102.08		3	122.08		3	96.29		2	104.07
	5	92.45		4	104.69		4	93.14		3	100.1
	6	103.15		5	130.8		5	87.98		4	108.62
	7	98.7		6	112.08		6	95.18		5	107.88
	8	102.65		7	116.08		7	87.07		6	115.48
	9	101.2		8	132.77		8	77.57		7	113.03
	AVG	100.848		9	113.39		9	94.72		8	105.98
	SD	5.50716		AVG	120.743		AVG	86.4522		9	104.36
				SD	9.72929		SD	9.40432		AVG	107.788
										SD	4.50968

## Sheet: mRNA Dct 4 dpi
	Control group delta Ct													Lactobacillus fermentum (LB) delta Ct													Campylobacter jejuni (Cj) delta Ct													L. fermentum + C. jejuni (LBCj) delta Ct
		1	2	3	4	5	6	7	8	9	AVG	SD			1	2	3	4	5	6	7	8	9	AVG	SD			1	2	3	4	5	6	7	8	9	AVG	SD			1	2	3	4	5	6	7	8	9
	IL - 1β	2.27	3.19	0.42	5.49	2.47	1.32	3.89	3.64	2.91	2.84444	1.39526		IL - 1β	6.87	1.65	2.09	0.63	4.82	3.83	2.9	1.35	1.65	2.86556	1.87492		IL - 1β	0.04	0.09	1.15	0.61	2.09	2.09	0.06	1.22	1.45	0.977778	0.776785		IL - 1β	2.56	1.9	2.05	3.14	2.28	3.2	3.52	3	4.39
	IL - 4	1.06	0.95	0.53	5.03	0.58	1.09	3.17	1.25	0.14	1.53333	1.47586		IL - 4	7.44	1.6	0.17	0.71	4.65	2.38	0.71	2.09	1.82	2.39667	2.16595		IL - 4	0.57	0.21	0.09	0.97	1.72	0.05	1.05	2.4	0.07	0.792222	0.781576		IL - 4	1.49	1.16	1.19	0.17	1.11	1.04	1.26	2.46	0.83
	IL - 13	1.46	1.54	0.75	3.41	1.79	0.64	2.34	3.11	1.03	1.78556	0.932275		IL - 13	7.08	1.32	0.47	0.54	3.18	2.89	1.83	1.78	1.66	2.30556	1.8938		IL - 13	0.37	0.16	0.65	0.25	0.02	1.28	0.4	0.04	1.58	0.527778	0.520401		IL - 13	1.09	0.72	1.6	1.05	1.02	2.16	0.4	0.73	3.35
	IL - 15	3.67	4.05	4.76	5.35	3.95	3.65	4.75	5.19	4.71	4.45333	0.602735		IL - 15	4.14	3.47	3.3	1.2	4.87	4.52	3.39	3.26	2.38	3.39222	1.04761		IL - 15	1.65	3.38	2.5	1.51	2.53	2.85	1.84	3.22	4.04	2.61333	0.803492		IL - 15	0.72	4.23	3.14	3.45	2.53	3.8	3.82	3.84	4.2
	IL - 17	2.97	3.11	1.16	4.72	2.56	2.78	3.45	3.1	3.02	2.98556	0.869867		IL - 17	7.46	3.12	0.77	2.26	4.69	4.55	2.06	2.59	2.7	3.35556	1.84659		IL - 17	0.56	1.32	0.64	0.09	0.93	0.53	0.09	1.3	0.44	0.655556	0.42732		IL - 17	2.37	1.97	1	3.01	2.66	2.85	2.36	3.14	2.42
	IL - 18	4.63	5.51	5.59	4.14	4.79	4.62	5.01	5.96	5.01	5.02889	0.536189		IL - 18	7.52	4.88	3.48	4.06	5.76	6.36	4.03	3.92	4.37	4.93111	1.267		IL - 18	3	3.21	2.32	0.35	3.92	2.72	3.66	4.25	4.54	3.10778	1.18879		IL - 18	1.21	4.07	1.24	2.39	1.82	1.88	2.19	3	3.61
[truncated: 2 more columns]

## Sheet: mRNA Dct 7 dpi
	Control group delta Ct													Lactobacillus fermentum (LB) delta Ct													Campylobacter jejuni (Cj) delta Ct													L. fermentum + C. jejuni (LBCj) delta Ct
		1	2	3	4	5	6	7	8	9	AVG	SD			1	2	3	4	5	6	7	8	9	AVG	SD			1	2	3	4	5	6	7	8	9	AVG	SD			1	2	3	4	5	6	7	8	9
	IL - 1β	3.7	2.53	1.62	1.64	1.47	0.53	1.03	1.36	1.34	1.69111	0.870127		IL - 1β	5.43	6.12	4.28	5.21	5.1	4.66	4.93	4.39	5.58	5.07778	0.556413		IL - 1β	3.29	2.3	3.39	2.75	2.41	2.36	2.47	3.69	2.15	2.75667	0.526308		IL - 1β	4.95	1.25	2.61	1.59	2.79	3.51	2.27	2.71	2.17
	IL - 4	3.38	1.97	0.14	2.28	0.89	0.72	0.4	0.99	0.06	1.20333	1.05121		IL - 4	3.83	2.48	2.55	3.06	1.88	2.91	4.08	1.79	3.01	2.84333	0.733151		IL - 4	2.73	2.1	0.37	1.77	2.32	1.82	1.1	2.16	1.27	1.73778	0.678		IL - 4	2.92	1.22	0.87	0.25	1.39	1.23	0.64	1.75	0.4
	IL - 13	3.16	2.04	1.23	2.77	1.43	0.19	0.28	0.48	0.35	1.32556	1.05575		IL - 13	2.94	3.78	1.7	3.02	1.67	2.8	3.17	3	2.2	2.69778	0.66317		IL - 13	3.18	2.66	1.32	2.49	2.76	1.45	2.21	2.54	2.89	2.38889	0.594165		IL - 13	3.39	2.7	2.17	2.55	1.54	2.59	2.45	2.66	2.17
	IL - 15	8.64	4.74	4.63	5.86	4.31	4.05	4.36	3.98	5.16	5.08111	1.37391		IL - 15	0.32	2.53	0.49	1.1	1.09	0.47	1.52	0.54	0.07	0.903333	0.716876		IL - 15	0.34	3.06	1.88	1.89	2.33	1.06	2.33	1.85	1.17	1.76778	0.762536		IL - 15	2.08	4.53	2.71	2.48	2.1	4	2.35	2.05	3.08
	IL - 17	4.08	3.42	3.92	3.06	1.21	1	1.62	0.93	3.23	2.49667	1.21833		IL - 17	3.54	3.87	3.65	3.41	3.36	3.24	3.87	2.75	3.5	3.46556	0.324041		IL - 17	2.12	0.45	1.21	1.25	1.77	1.12	2.09	0.98	0.93	1.32444	0.528817		IL - 17	4.27	3.27	3.11	2.76	3.27	4.31	3.47	2.36	3.27
	IL - 18	5.04	1.97	2.17	2.35	1.14	0.49	1.61	0.77	2.26	1.97778	1.25352		IL - 18	4.6	5.85	1.85	4.63	4	3.31	3.32	3.85	4.51	3.99111	1.05527		IL - 18	4.56	1.72	1.73	2.84	3.07	2.1	2.72	3.36	1.92	2.66889	0.876425		IL - 18	3.98	3.24	3.14	2.37	3.47	3.8	4.03	1.55	2.96
[truncated: 2 more columns]
